# Supplementary material for: Nearest shrunken centroids via alternative genewise shrinkages
Source: PLoS One. 2017 Feb 15;12(2):e0171068. doi: 10.1371/journal.pone.0171068 (PMC5310887; doi:10.1371/journal.pone.0171068)
Supplement: S1 Rscript — This file contains the R functions that implement ALT-NSC and GEN-NSC. (ZIP) [file pone.0171068.s001.zip]

Archive with 18 entries (18 files):
- balanced.folds.R
- diag.disc.R
- example.R
- genewise.nsc.R
- genewise.pamr.predict.R
- genewise.softshrink.R
- nsc.R
- nsccv.R
- pamr.confusion.R
- pamr.cv.R
- pamr.listgenes.R
- pamr.plotcv.R
- pamr.predict.com.R
- pamr.predict.R
- pamr.train.R
- permute.rows.R
- softmax.R
- softshrink.R
