# Supplementary material for: Nearest shrunken centroids via alternative genewise shrinkages
Source: PLoS One. 2017 Feb 15;12(2):e0171068. doi: 10.1371/journal.pone.0171068 (PMC5310887; doi:10.1371/journal.pone.0171068)
Supplement: S1 Rscript — This file contains the R functions that implement ALT-NSC and GEN-NSC. (ZIP) [file pone.0171068.s001.zip › example.R]

# read functions
source("diag.disc.R")
source("softmax.R")
source("permute.rows.R")
source("pamr.plotcv.R")
source("pamr.confusion.R")

source("balanced.folds.R")
source("nsc.R")
source("nsccv.R")
source("pamr.cv.R")
source("pamr.train.R")
source("softshrink.R")
source("pamr.listgenes.R")
source("pamr.predict.R")
source("pamr.predict.com.R")

source("genewise.nsc.R")
source("genewise.softshrink.R")
source("genewise.pamr.predict.R")

# read data set
library(datamicroarray)
data(yeoh)
mydata = yeoh
y2 = as.character(yeoh$y)
mydata$y = ifelse(y2 == "BCR", 1, ifelse(y2 == "Hyperdip", 2, ifelse(y2 == "MLL", 3, ifelse(y2 == "T", 4, ifelse(y2 == "TEL", 5, 6)))))
mydata$x = t(yeoh$x)

n.thr = 30
nfold = 5


# original pam
pam.obj <- pamr.train(data=mydata,aval=0,genewise=FALSE,n.threshold=n.thr)
pam.cv <- pamr.cv(fit=pam.obj,data=mydata,aval=0,genewise=FALSE,nfold=nfold)
folds <- pam.cv$folds
pamr.plotcv(pam.cv)

# adaptive lasso
ada.obj <- pamr.train(mydata,aval=1,genewise=FALSE,n.threshold=n.thr)
ada.cv <- pamr.cv(ada.obj,mydata,aval=1,genewise=FALSE,folds=folds)
pamr.plotcv(ada.cv)

# scad
scad.obj <- pamr.train(mydata,aval=2.7,penalty="scad",threshold=pam.obj$threshold,genewise=FALSE)
scad.cv <- pamr.cv(scad.obj,mydata,aval=2.7,penalty="scad",folds=folds,genewise=FALSE)
pamr.plotcv(scad.cv)

# mcp
mcp.obj <- pamr.train(mydata,aval=1.5,penalty="mcp",threshold=pam.obj$threshold,genewise=FALSE)
mcp.cv <- pamr.cv(mcp.obj,mydata,aval=1.5,penalty="mcp",folds=folds,genewise=FALSE)
pamr.plotcv(mcp.cv)
