# Supplementary material for: Nearest shrunken centroids via alternative genewise shrinkages
Source: PLoS One. 2017 Feb 15;12(2):e0171068. doi: 10.1371/journal.pone.0171068 (PMC5310887; doi:10.1371/journal.pone.0171068)
Supplement: S1 Rscript — This file contains the R functions that implement ALT-NSC and GEN-NSC. (ZIP) [file pone.0171068.s001.zip › genewise.softshrink.R]

soft.shrink.genewise <-function(delta, delta.len, threshold, aval, penalty) {

  if(penalty=="adalasso"){
  dif <- 1 - threshold/delta.len^(aval+1)
  delta <- delta * (dif * (dif > 0))
  nonzero <- sum(dif > 0)
  }

  if(penalty=="scad"){
  dif <- 1 - threshold/delta.len
  delta <- delta * (dif * (dif > 0)) * (delta.len <= 2*threshold) +
           delta*(delta.len > aval*threshold) +
           (((aval-1)*delta.len-aval*threshold)/((aval-2)*delta.len))*delta*(2*threshold < delta.len)*(delta.len <= aval*threshold) 
  nonzero <- sum(drop((abs(delta) > 0) %*% rep(1, ncol(delta))) > 0)  
  }

  if(penalty=="mcp"){
  dif <- 1 - threshold/delta.len
  delta <- delta * (dif * (dif > 0)) * (delta.len <= aval*threshold)/(1-1/aval)+
           delta*(delta.len > aval*threshold)
  nonzero <- sum(drop((abs(delta) > 0) %*% rep(1, ncol(delta))) > 0)  
  }

  attr(delta, "nonzero") <- nonzero
  delta
}
