# Supplementary material for: Nearest shrunken centroids via alternative genewise shrinkages
Source: PLoS One. 2017 Feb 15;12(2):e0171068. doi: 10.1371/journal.pone.0171068 (PMC5310887; doi:10.1371/journal.pone.0171068)
Supplement: S1 Rscript — This file contains the R functions that implement ALT-NSC and GEN-NSC. (ZIP) [file pone.0171068.s001.zip › pamr.confusion.R]

pamr.confusion <- function(fit, threshold, extra = TRUE) {
  ii <- (1:length(fit$threshold))[fit$threshold >= threshold]
  ii <- ii[1]
  predicted <- fit$yhat[, ii]
  
if(!is.null(fit$y)){    true <- fit$y[fit$sample.subset]
                        tt <- table(true, predicted)
                     } 
else{true <- fit$proby[fit$sample.subset,]
  ytemp<- apply(true,1,which.is.max)
 temp <- c(predicted,names(table(ytemp)))
   nams <- names(table(temp))
     
                  Yhat <- model.matrix( ~ factor(temp) - 1,
                                       data = list(y = temp))
                  Yhat <- Yhat[1:length(predicted),]
         tt <- matrix(NA,nrow=length(fit$prior),ncol=length(fit$prior))
  
         for(i in 1:length(fit$prior)){
           for(j in 1:length(fit$prior)){
                 tt[i,j] <- sum(true[,i]*Yhat[,j])
               }}
     dimnames(tt) <- list(names(table(ytemp)),nams)
   }
  if (extra) {
    tt1 <- tt
    diag(tt1) <- 0
    tt <- cbind(tt, apply(tt1, 1, sum)/apply(tt, 1, sum))
    dimnames(tt)[[2]][ncol(tt)] <- "Class Error rate"
    print(tt)
    cat(c("Overall error rate=", round(sum(tt1)/sum(tt), 3)),
        fill= TRUE)
  }
  if (!extra) {
    return(tt)
  }
}
