# Supplementary material for: Nearest shrunken centroids via alternative genewise shrinkages
Source: PLoS One. 2017 Feb 15;12(2):e0171068. doi: 10.1371/journal.pone.0171068 (PMC5310887; doi:10.1371/journal.pone.0171068)
Supplement: S1 Rscript — This file contains the R functions that implement ALT-NSC and GEN-NSC. (ZIP) [file pone.0171068.s001.zip › pamr.plotcv.R]

pamr.plotcv <- function(fit) {
  par(mar = c(5, 5, 5, 1))
  par(mfrow = c(2, 1))
  n <- nrow(fit$yhat)
  y <- fit$y
  if(!is.null(fit$newy)) {
    y <- fit$newy[fit$sample.subset]
  }
  nc <- length(table(y))
  nfolds <- length(fit$folds)
  err <- matrix(NA, ncol = ncol(fit$yhat), nrow = nfolds)
  temp <- matrix(y, ncol = ncol(fit$yhat), nrow = n)
  ni <- rep(NA, nfolds)
  for(i in 1:nfolds) {
    ii <- fit$folds[[i]]
    ni[i] <- length(fit$folds[[i]])
    err[i,  ] <- apply(temp[ii,  ] != fit$yhat[ii,  ], 2, sum)/ni[i]
  }
  se <- sqrt(apply(err, 2, var)/nfolds)
  plot(fit$threshold, fit$error, ylim = c(-0.1, 0.8), xlab = 
       "Value of threshold  ", ylab = "Misclassification Error", type
       = "n", yaxt = "n")
  axis(3, at = fit$threshold, lab = paste(fit$size), srt = 90, adj = 0)
  mtext("Number of genes", 3, 4, cex = 1.2)
  axis(2, at = c(0, 0.2, 0.4, 0.6, 0.8))
  lines(fit$threshold, fit$error, col = 2)
  o <- fit$err == min(fit$err)
  points(fit$threshold[o], fit$error[o], pch = "x")
  error.bars(fit$threshold, fit$err - se, fit$err + se)
  err2 <- matrix(NA, nrow = length(unique(y)), ncol = length(fit$threshold
                                                 ))
  for(i in 1:(length(fit$threshold) - 1)) {
    s <- pamr.confusion(fit, fit$threshold[i], extra = FALSE)
    diag(s) <- 0
    err2[, i] <- apply(s, 1, sum)/table(y)
  }
  plot(fit$threshold, err2[1,  ], ylim = c(-0.1, 1.1), xlab = 
       "Value of threshold ", ylab = "Misclassification Error", type
       = "n", yaxt = "n")
  axis(3, at = fit$threshold, lab = paste(fit$size), srt = 90, adj = 0)     
                                        #       mtext("Number of genes", 3, 4,cex=1.2)
  axis(2, at = c(0, 0.2, 0.4, 0.6, 0.8))
  for(i in 1:nrow(err2)) {
    lines(fit$threshold, err2[i,  ], col = i + 1)
  }
  legend(0, 0.9, dimnames(table(y))[[1]], col = (2:(nc + 1)), lty = 1)
  par(mfrow = c(1, 1))
}

error.bars <-function(x, upper, lower, width = 0.02, ...) {
  xlim <- range(x)
  barw <- diff(xlim) * width
  segments(x, upper, x, lower, ...)
  segments(x - barw, upper, x + barw, upper, ...)
  segments(x - barw, lower, x + barw, lower, ...)
  range(upper, lower)
}
