# Supplementary material for: Nearest shrunken centroids via alternative genewise shrinkages
Source: PLoS One. 2017 Feb 15;12(2):e0171068. doi: 10.1371/journal.pone.0171068 (PMC5310887; doi:10.1371/journal.pone.0171068)
Supplement: S1 Rscript — This file contains the R functions that implement ALT-NSC and GEN-NSC. (ZIP) [file pone.0171068.s001.zip › pamr.predict.com.R]

pamr.predict <- function(fit, newx, aval=0, genewise=FALSE, threshold, penalty="adalasso", type = c("class", "posterior", "centroid", "nonzero"), 
                          prior = fit$prior, threshold.scale = fit$threshold.scale) {

	if(genewise == FALSE){
		predict.out <- pamr.predict.orginal(fit=fit, newx=newx, aval=aval, threshold=threshold, penalty=penalty, type = type, 
                          prior = prior,  threshold.scale = threshold.scale)
	} else{
		predict.out <- pamr.predict.genewise(fit=fit, newx=newx, aval=aval, threshold=threshold, penalty=penalty, type = type, 
                          prior = prior,  threshold.scale = threshold.scale)
	}

return(predict.out)
}
