# Supplementary material for: Nearest shrunken centroids via alternative genewise shrinkages
Source: PLoS One. 2017 Feb 15;12(2):e0171068. doi: 10.1371/journal.pone.0171068 (PMC5310887; doi:10.1371/journal.pone.0171068)
Supplement: S1 Rscript — This file contains the R functions that implement ALT-NSC and GEN-NSC. (ZIP) [file pone.0171068.s001.zip › softshrink.R]

soft.shrink <-function(delta, threshold, aval, penalty) {

  if(penalty=="adalasso"){
  dif <- abs(delta) - threshold/abs(delta)^aval
  delta <- sign(delta) * dif * (dif > 0)
  nonzero <- sum(drop((dif > 0) %*% rep(1, ncol(delta))) > 0)
  }

  if(penalty=="scad"){
  delta <- sign(delta)*(abs(delta) - threshold)*((abs(delta) - threshold) > 0)*(abs(delta) <= 2*threshold)+
           delta*(abs(delta)>aval*threshold)+
           (((aval-1)*delta-sign(delta)*aval*threshold)/(aval-2))*(2*threshold < abs(delta))*(abs(delta) <= aval*threshold) 
  nonzero <- sum(drop((delta > 0) %*% rep(1, ncol(delta))) > 0)  
  }	

  if(penalty=="mcp"){
  delta <- sign(delta)*(abs(delta) - threshold)*((abs(delta) - threshold) > 0)*(abs(delta) <= aval*threshold)/(1-1/aval)+
           delta*(abs(delta) > aval*threshold)
  nonzero <- sum(drop((delta > 0) %*% rep(1, ncol(delta))) > 0)  
  }

  attr(delta, "nonzero") <- nonzero
  delta
}
